# Supplementary material for: An Integrated Pulsation-Free, Backflow-Free Micropump Using the Analog Waveform-Driven Braille Actuator
Source: Micromachines (Basel). 2022 Feb 13;13(2):294. doi: 10.3390/mi13020294 (PMC8879040; doi:10.3390/mi13020294)
Supplement: Supplementary file 1 [file micromachines-13-00294-s001.zip]

Archive with 3 entries (3 files):
- mm-Anaten-SI_round1.pdf
- Video S1.mp4
- Video S2.mp4
